# Supplementary material for: ﻿Isodonxiaoluzhiensis (Lamiaceae, Nepetoideae), a new species from Yunnan, southwest China
Source: PhytoKeys. 2024 Jan 24;237:191–200. doi: 10.3897/phytokeys.237.117071 (PMC10832051; doi:10.3897/phytokeys.237.117071)
Supplement: XML Treatment for Isodon xiaoluzhiensis [file phytokeys.237.117071-treatment1.xml]

<!DOCTYPE tp:taxon-treatment
  PUBLIC "-//TaxonX//DTD Taxonomic Treatment Publishing DTD v0 20100105//EN" "tax-treatment-NSO.dtd">
<tp:taxon-treatment xmlns:tp="http://www.plazi.org/taxpub"><tp:treatment-meta><kwd-group><label>Taxon classification</label><kwd>
              <named-content content-type="kingdom">Plantae</named-content>
            </kwd><kwd>
              <named-content content-type="order">Lamiales</named-content>
            </kwd><kwd>
              <named-content content-type="family">Lamiaceae</named-content>
            </kwd></kwd-group><mixed-citation publication-type="journal"><person-group><name><surname>Li</surname><given-names>Shi-Gang</given-names></name><name><surname>Huang</surname><given-names>Qiang-Chun</given-names></name><name><surname>Liu</surname><given-names>Shao-Yun</given-names></name><name><surname>Xiang</surname><given-names>Chun-Lei</given-names></name><name><surname>Wang</surname><given-names>Huan-Chong</given-names></name></person-group><article-title>﻿<italic><tp:taxon-name><tp:taxon-name-part taxon-name-part-type="genus" reg="Isodon">Isodon</tp:taxon-name-part><tp:taxon-name-part taxon-name-part-type="species" reg="xiaoluzhiensis">xiaoluzhiensis</tp:taxon-name-part></tp:taxon-name></italic> (<tp:taxon-name><tp:taxon-name-part taxon-name-part-type="family">Lamiaceae</tp:taxon-name-part></tp:taxon-name>, <tp:taxon-name><tp:taxon-name-part taxon-name-part-type="subfamily">Nepetoideae</tp:taxon-name-part></tp:taxon-name>), a new species from Yunnan, southwest China</article-title><source>PhytoKeys</source><day>24</day><month>01</month><year>2024</year><volume>237</volume><fpage>191</fpage><lpage>200</lpage><pub-id pub-id-type="doi">10.3897/phytokeys.237.117071</pub-id></mixed-citation></tp:treatment-meta><tp:nomenclature><label>﻿</label><tp:taxon-name>
            <object-id xmlns:xlink="http://www.w3.org/1999/xlink" content-type="arpha" xlink:type="simple">C5886DCD-1555-52E9-B3BA-3F13591C5AAA</object-id>
            <tp:taxon-name-part taxon-name-part-type="genus" reg="Isodon">Isodon</tp:taxon-name-part>
            <tp:taxon-name-part taxon-name-part-type="species" reg="xiaoluzhiensis">xiaoluzhiensis</tp:taxon-name-part>
            <object-id xmlns:xlink="http://www.w3.org/1999/xlink" content-type="ipni" xlink:type="simple">urn:lsid:ipni.org:names:77335145-1</object-id>
          </tp:taxon-name><tp:taxon-authority>Huan C. Wang &amp; Shi Gang Li</tp:taxon-authority><tp:taxon-status xmlns:xlink="http://www.w3.org/1999/xlink" xlink:type="simple">sp. nov.</tp:taxon-status><xref ref-type="fig" rid="F1">Figs 1</xref><xref ref-type="fig" rid="F2">, 2</xref><xref ref-type="fig" rid="F3">, 3</xref><xref ref-type="fig" rid="F4">, 4</xref></tp:nomenclature><tp:treatment-sec sec-type="material" id="SECID0EEMAC"><title>Type.</title><p>China. Yunnan Province: Yimen County, Luzhi Town, Xiaoluzhi village, Maomao Mountain, on limestone grasslands, <named-content xmlns:xlink="http://www.w3.org/1999/xlink" content-type="dwc:verbatimCoordinates" xlink:type="simple"><named-content content-type="geo-json" specific-use="{&#34;type&#34;:&#34;Point&#34;,&#34;coordinates&#34;:[101.950000,24.666667]}" id="NCID0ENMAC" xlink:type="simple">24°40'N, 101°57'E</named-content></named-content>, alt. 1300–1400 m, 18 January 2018, <italic>H. C. Wang et al. YM8034</italic> (Holotype: YUKU!; isotype: YUKU!, PE!, KUN!).</p></tp:treatment-sec><tp:treatment-sec sec-type="diagnosis" id="SECID0EUMAC"><title>Diagnosis.</title><p><italic><tp:taxon-name><tp:taxon-name-part taxon-name-part-type="genus" reg="Isodon">Isodon</tp:taxon-name-part><tp:taxon-name-part taxon-name-part-type="species" reg="xiaoluzhiensis">xiaoluzhiensis</tp:taxon-name-part></tp:taxon-name></italic> is most similar to <italic><tp:taxon-name><tp:taxon-name-part taxon-name-part-type="genus" reg="Isodon">I.</tp:taxon-name-part><tp:taxon-name-part taxon-name-part-type="species" reg="adenanthus">adenanthus</tp:taxon-name-part></tp:taxon-name></italic> (Diels) Kudô in having similar flower shape, but it clearly differs from the latter in its procumbent (vs. erect or ascending in <italic><tp:taxon-name><tp:taxon-name-part taxon-name-part-type="genus" reg="Isodon">I.</tp:taxon-name-part><tp:taxon-name-part taxon-name-part-type="species" reg="adenanthus">adenanthus</tp:taxon-name-part></tp:taxon-name></italic>) habit, stems and branches woody (vs. non-woody) with densely white glandular puberulent (vs. densely retrorse gray pubescent), leaves usually narrowly ovate to rhomboid, rarely lanceolate (vs. rhombic-ovate to ovate-lanceolate), small, 0.8–1.4 cm long (vs. 1.5–6.5 cm long), 0.2–0.5 cm wide (vs. 1.0–2.5 cm wide), teeth of calyx subobtose to subacute (vs. apiculate) at apex, posterior lip of corolla non-spotted (vs. purple spotted). Additionally, <italic><tp:taxon-name><tp:taxon-name-part taxon-name-part-type="genus" reg="Isodon">I.</tp:taxon-name-part><tp:taxon-name-part taxon-name-part-type="species" reg="xiaoluzhiensis">xiaoluzhiensis</tp:taxon-name-part></tp:taxon-name></italic> flowers from November to January, nevertheless <italic><tp:taxon-name><tp:taxon-name-part taxon-name-part-type="genus" reg="Isodon">I.</tp:taxon-name-part><tp:taxon-name-part taxon-name-part-type="species" reg="adenanthus">adenanthus</tp:taxon-name-part></tp:taxon-name></italic> usually flowers from March to August.</p><fig id="F1" position="float" orientation="portrait"><object-id xmlns:xlink="http://www.w3.org/1999/xlink" content-type="doi" xlink:type="simple">10.3897/phytokeys.237.117071.figure1</object-id><object-id xmlns:xlink="http://www.w3.org/1999/xlink" content-type="arpha" xlink:type="simple">6C5386CB-997C-515D-8F3F-7717C812B1E2</object-id><label>Figure 1.</label><caption><p><italic><tp:taxon-name><tp:taxon-name-part taxon-name-part-type="genus" reg="Isodon">Isodon</tp:taxon-name-part><tp:taxon-name-part taxon-name-part-type="species" reg="xiaoluzhiensis">xiaoluzhiensis</tp:taxon-name-part></tp:taxon-name></italic> sp. nov. <bold>A</bold> habit <bold>B</bold> flower (side view) <bold>C</bold> calyx <bold>D</bold> corolla (vertical view) <bold>E</bold> style and stamens.</p></caption><graphic xmlns:xlink="http://www.w3.org/1999/xlink" xlink:href="phytokeys-237-191_article-117071__-g001.jpg" position="float" orientation="portrait" xlink:type="simple" id="oo_972955.jpg"><uri content-type="original_file" xlink:type="simple">https://binary.pensoft.net/fig/972955</uri></graphic></fig></tp:treatment-sec><tp:treatment-sec sec-type="description" id="SECID0ETPAC"><title>Description.</title><p>Small shrubs or subshrubs. Stems woody, procumbent, branched; branches subterete to terete, usually grey, irregularly decorticate, glabrescent; branchlets obtusely quadrangular, purplish, densely white glandular-puberulent. Leaves opposite; petiole 1–3 mm long, rarely subsessile; leaf blades papery or thinly coriaceous, usually narrowly ovate to rhomboid, sometimes lanceolate, 0.8–1.4 cm long, 0.2–0.5 cm wide, apex acute, base cuneate to narrowly cuneate, adaxial surfaces green in young leaves, purplish black when ageing, with pellucid glands, abaxial surfaces gray-green, densely white glandular-puberulent; margin coarsely serrated, with 1–4 teeth on each margin, sometimes entire; veins adaxially depressed, abaxially prominent, with coarse short white hirsute puberulent, lateral veins 2–3 paired. Inflorescences terminal racemose or paniculate, composed of dichasial cymes. Peduncles of cymes gracile, 4–5 mm long, white glandular-puberulent; lax usually with 3–5 flowers; bracts ovate small, subsessile. Flowers small, pedunculate; pedicels gracile, with white glandular-puberulent, 4–5 mm long. Calyx campanulate, conspicuously 10-veined, densely white hirsute outside, 2–3 mm long, 2.0–2.5 mm wide, inconspicuously 2-lipped; posterior lip 3-toothed, subequal, ovate, ca. 1 mm long, usually subobtuse to subacute at apex; anterior lip 2-toothed, equal, ovate, 1.0–1.2 mm long, subobtuse at apex; tube declinate, usually 2 mm long. Corolla purple or light purple, bilabiate, 4–5 mm long; tube tubular, geniculate at base, ca. 2 mm long, densely pubescent outside; posterior lip strongly reflexed, 4-lobed, apex round; anterior lip concave, navicular, obviously longer than the tube, 2.5–3.0 mm long. Stamens 4, didynamous, exserted, inserted at bottom of corolla tube; filaments slender, white villous at base, 5–6 mm long; anthers bluish-purple, elliptic, versatile. Pistil 1, style exserted,7–8 mm long, slightly longer than filaments; ovary superior. Nutlets nearly ovoid, glabrous, sparsely glandular.</p><fig id="F2" position="float" orientation="portrait"><object-id xmlns:xlink="http://www.w3.org/1999/xlink" content-type="doi" xlink:type="simple">10.3897/phytokeys.237.117071.figure2</object-id><object-id xmlns:xlink="http://www.w3.org/1999/xlink" content-type="arpha" xlink:type="simple">5BA3ADF0-1F42-5CE5-8393-0F7BD846079A</object-id><label>Figure 2.</label><caption><p>Holotype of <italic><tp:taxon-name><tp:taxon-name-part taxon-name-part-type="genus" reg="Isodon">Isodon</tp:taxon-name-part><tp:taxon-name-part taxon-name-part-type="species" reg="xiaoluzhiensis">xiaoluzhiensis</tp:taxon-name-part></tp:taxon-name></italic> (YUKU-05008415).</p></caption><graphic xmlns:xlink="http://www.w3.org/1999/xlink" xlink:href="phytokeys-237-191_article-117071__-g002.jpg" position="float" orientation="portrait" xlink:type="simple" id="oo_972956.jpg"><uri content-type="original_file" xlink:type="simple">https://binary.pensoft.net/fig/972956</uri></graphic></fig></tp:treatment-sec><tp:treatment-sec sec-type="phenology" id="SECID0ERAAE"><title>Phenology.</title><p>Flowering from November to January, fruiting from December to February.</p></tp:treatment-sec><tp:treatment-sec sec-type="etymology" id="SECID0EWAAE"><title>Etymology.</title><p>The specific epithet “<italic><tp:taxon-name><tp:taxon-name-part taxon-name-part-type="genus" reg="Isodon"/><tp:taxon-name-part taxon-name-part-type="species" reg="xiaoluzhiensis">xiaoluzhiensis</tp:taxon-name-part></tp:taxon-name></italic>” is derived from the type locality of the new species, the Xiaoluzhi village, and the Latin suffix -<italic>ensis</italic>, indicating the place of origin or growth.</p><fig id="F3" position="float" orientation="portrait"><object-id xmlns:xlink="http://www.w3.org/1999/xlink" content-type="doi" xlink:type="simple">10.3897/phytokeys.237.117071.figure3</object-id><object-id xmlns:xlink="http://www.w3.org/1999/xlink" content-type="arpha" xlink:type="simple">9DE82D7E-01BC-5597-A369-DDB570AFD5BC</object-id><label>Figure 3.</label><caption><p><italic><tp:taxon-name><tp:taxon-name-part taxon-name-part-type="genus" reg="Isodon">Isodon</tp:taxon-name-part><tp:taxon-name-part taxon-name-part-type="species" reg="xiaoluzhiensis">xiaoluzhiensis</tp:taxon-name-part></tp:taxon-name></italic> sp. nov. <bold>A, B</bold> habit <bold>C</bold> perennial stem <bold>D</bold> branchlet <bold>E</bold> adaxial surface of leaf <bold>F</bold> abaxial surface of leaf <bold>G–I</bold> inflorescence <bold>J</bold> corolla (front view) <bold>K</bold> flower (lateral view) <bold>L</bold> corolla (rear view) <bold>M</bold> calyx.</p></caption><graphic xmlns:xlink="http://www.w3.org/1999/xlink" xlink:href="phytokeys-237-191_article-117071__-g003.jpg" position="float" orientation="portrait" xlink:type="simple" id="oo_972957.jpg"><uri content-type="original_file" xlink:type="simple">https://binary.pensoft.net/fig/972957</uri></graphic></fig></tp:treatment-sec><tp:treatment-sec sec-type="Vernacular name" id="SECID0EUCAE"><title>Vernacular name.</title><p>Chinese mandarin: xiao lu zhi xiang cha cai (小绿汁香茶菜).</p></tp:treatment-sec><tp:treatment-sec sec-type="distribution" id="SECID0EZCAE"><title>Distribution and ecology.</title><p>According to the present investigations, <italic><tp:taxon-name><tp:taxon-name-part taxon-name-part-type="genus" reg="Isodon">I.</tp:taxon-name-part><tp:taxon-name-part taxon-name-part-type="species" reg="xiaoluzhiensis">xiaoluzhiensis</tp:taxon-name-part></tp:taxon-name></italic> is only found in its type locality, i.e. Xiaoluzhi village of Luzhijiang valley, Yimen County, Yunnan Province, southwest China, where the climate is seasonally hot and arid. <italic><tp:taxon-name><tp:taxon-name-part taxon-name-part-type="genus" reg="Isodon">Isodon</tp:taxon-name-part><tp:taxon-name-part taxon-name-part-type="species" reg="xiaoluzhiensis">xiaoluzhiensis</tp:taxon-name-part></tp:taxon-name></italic> occurs in the limestone grasslands between 1,300 m and 1,400 m elevation. In the type locality, its association mainly includes <italic><tp:taxon-name><tp:taxon-name-part taxon-name-part-type="genus" reg="Dodonaea">Dodonaea</tp:taxon-name-part><tp:taxon-name-part taxon-name-part-type="species" reg="viscosa">viscosa</tp:taxon-name-part></tp:taxon-name></italic> (L.) Jacq. (<tp:taxon-name><tp:taxon-name-part taxon-name-part-type="family">Sapindaceae</tp:taxon-name-part></tp:taxon-name>), <italic><tp:taxon-name><tp:taxon-name-part taxon-name-part-type="genus" reg="Indigofera">Indigofera</tp:taxon-name-part><tp:taxon-name-part taxon-name-part-type="species" reg="vallicola">vallicola</tp:taxon-name-part></tp:taxon-name></italic> Huan C.Wang et Jin L. Liu (<tp:taxon-name><tp:taxon-name-part taxon-name-part-type="family">Leguminosae</tp:taxon-name-part></tp:taxon-name>) (a new species discovered by <xref ref-type="bibr" rid="B17">Liu et al. (2022)</xref>), <italic><tp:taxon-name><tp:taxon-name-part taxon-name-part-type="genus" reg="Duhaldea">Duhaldea</tp:taxon-name-part><tp:taxon-name-part taxon-name-part-type="species" reg="lachnocephala">lachnocephala</tp:taxon-name-part></tp:taxon-name></italic> Huan C. Wang et Feng Yang (<tp:taxon-name><tp:taxon-name-part taxon-name-part-type="family">Compositae</tp:taxon-name-part></tp:taxon-name>) (an endemic species of Luzhijiang valley discovered by <xref ref-type="bibr" rid="B27">Yang et al. (2022)</xref>), <italic><tp:taxon-name><tp:taxon-name-part taxon-name-part-type="genus" reg="Selaginella">Selaginella</tp:taxon-name-part><tp:taxon-name-part taxon-name-part-type="species" reg="pulvinata">pulvinata</tp:taxon-name-part></tp:taxon-name></italic> (Hook. et Grev.) Maxim (<tp:taxon-name><tp:taxon-name-part taxon-name-part-type="family">Selaginellaceae</tp:taxon-name-part></tp:taxon-name>), <italic><tp:taxon-name><tp:taxon-name-part taxon-name-part-type="genus" reg="Pterygiella">Pterygiella</tp:taxon-name-part><tp:taxon-name-part taxon-name-part-type="species" reg="luzhijiangensis">luzhijiangensis</tp:taxon-name-part></tp:taxon-name></italic> Huan C. Wang (<tp:taxon-name><tp:taxon-name-part taxon-name-part-type="family">Orobanchaceae</tp:taxon-name-part></tp:taxon-name>) and <italic><tp:taxon-name><tp:taxon-name-part taxon-name-part-type="genus" reg="Onosma">Onosma</tp:taxon-name-part><tp:taxon-name-part taxon-name-part-type="species" reg="decastichum">decastichum</tp:taxon-name-part></tp:taxon-name></italic> Y. L. Liu (<tp:taxon-name><tp:taxon-name-part taxon-name-part-type="family">Boraginaceae</tp:taxon-name-part></tp:taxon-name>). Among them, the type localities of <italic><tp:taxon-name><tp:taxon-name-part taxon-name-part-type="genus" reg="Indigofera">I.</tp:taxon-name-part><tp:taxon-name-part taxon-name-part-type="species" reg="vallicola">vallicola</tp:taxon-name-part></tp:taxon-name></italic>, <italic><tp:taxon-name><tp:taxon-name-part taxon-name-part-type="genus" reg="Duhaldea">D.</tp:taxon-name-part><tp:taxon-name-part taxon-name-part-type="species" reg="lachnocephala">lachnocephala</tp:taxon-name-part></tp:taxon-name></italic>, <italic><tp:taxon-name><tp:taxon-name-part taxon-name-part-type="genus" reg="Pterygiella">P.</tp:taxon-name-part><tp:taxon-name-part taxon-name-part-type="species" reg="luzhijiangensis">luzhijiangensis</tp:taxon-name-part></tp:taxon-name></italic>, <italic><tp:taxon-name><tp:taxon-name-part taxon-name-part-type="genus" reg="Onosma">O.</tp:taxon-name-part><tp:taxon-name-part taxon-name-part-type="species" reg="decastichum">decastichum</tp:taxon-name-part></tp:taxon-name></italic> are also in Xiaoluzhi of the Luzhijiang valley (<xref ref-type="bibr" rid="B22">Qiao et al. 2018</xref>; <xref ref-type="bibr" rid="B17">Liu et al. 2022</xref>; <xref ref-type="bibr" rid="B27">Yang et al. 2022</xref>).</p><fig id="F4" position="float" orientation="portrait"><object-id xmlns:xlink="http://www.w3.org/1999/xlink" content-type="doi" xlink:type="simple">10.3897/phytokeys.237.117071.figure4</object-id><object-id xmlns:xlink="http://www.w3.org/1999/xlink" content-type="arpha" xlink:type="simple">42D49C95-1F71-524E-AC5D-7C863C2EA9E1</object-id><label>Figure 4.</label><caption><p><italic><tp:taxon-name><tp:taxon-name-part taxon-name-part-type="genus" reg="Isodon">Isodon</tp:taxon-name-part><tp:taxon-name-part taxon-name-part-type="species" reg="xiaoluzhiensis">xiaoluzhiensis</tp:taxon-name-part></tp:taxon-name></italic> sp. nov. <bold>A</bold> adaxial surface of leaf <bold>B</bold> abaxial surface of leaf <bold>C</bold> flower (lateral view) <bold>D</bold> flower without calyx <bold>E</bold> calyx <bold>F</bold> pistil and stamens.</p></caption><graphic xmlns:xlink="http://www.w3.org/1999/xlink" xlink:href="phytokeys-237-191_article-117071__-g004.jpg" position="float" orientation="portrait" xlink:type="simple" id="oo_972958.jpg"><uri content-type="original_file" xlink:type="simple">https://binary.pensoft.net/fig/972958</uri></graphic></fig></tp:treatment-sec><tp:treatment-sec sec-type="Preliminary conservation status" id="SECID0EZJAE"><title>Preliminary conservation status.</title><p><italic><tp:taxon-name><tp:taxon-name-part taxon-name-part-type="genus" reg="Isodon">Isodon</tp:taxon-name-part><tp:taxon-name-part taxon-name-part-type="species" reg="xiaoluzhiensis">xiaoluzhiensis</tp:taxon-name-part></tp:taxon-name></italic> is a rare species with a restricted distribution and small population size. It is only known from in the upstream region of the Luzhijiang River in the Yimen county, which is no protected area covering. The total population size is estimated at less than 50. According to the <xref ref-type="bibr" rid="B13">IUCN Standards and Petitions Subcommittee (2019)</xref>, this new species should be considered as "Critically Endangered" (CR).</p></tp:treatment-sec><tp:treatment-sec sec-type="material" id="SECID0EOKAE"><title>Additional specimens examined</title><p><bold>(paratypes): China. Yunnan</bold>: Yimen County, Luzhi town, Xiaoluzhi village, Maomao Mountain, elev. ca. 1390 m, 25 Sep. 2021, <italic>H. C. Wang et al. YM14638</italic> (YUKU).</p></tp:treatment-sec><tp:treatment-sec sec-type="discussion" id="SECID0EYKAE"><title>Discussion.</title><p><italic><tp:taxon-name><tp:taxon-name-part taxon-name-part-type="genus" reg="Isodon">Isodon</tp:taxon-name-part><tp:taxon-name-part taxon-name-part-type="species" reg="xiaoluzhiensis">xiaoluzhiensis</tp:taxon-name-part></tp:taxon-name></italic> exhibits all the characteristics of <italic><tp:taxon-name><tp:taxon-name-part taxon-name-part-type="genus" reg="Isodon">Isodon</tp:taxon-name-part></tp:taxon-name></italic>, but having a procumbent habit, relatively small leaves, and the phenology of flowering in winter can easily differentiate it from other species in the genus. Especially, the procumbent habit is rare in the entire genus <italic><tp:taxon-name><tp:taxon-name-part taxon-name-part-type="genus" reg="Isodon">Isodon</tp:taxon-name-part></tp:taxon-name></italic>, just <italic><tp:taxon-name><tp:taxon-name-part taxon-name-part-type="genus" reg="Isodon">I.</tp:taxon-name-part><tp:taxon-name-part taxon-name-part-type="species" reg="xiaoluzhiensis">xiaoluzhiensis</tp:taxon-name-part></tp:taxon-name></italic> and <italic><tp:taxon-name><tp:taxon-name-part taxon-name-part-type="genus" reg="Isodon">I.</tp:taxon-name-part><tp:taxon-name-part taxon-name-part-type="species" reg="hsiwenii">hsiwenii</tp:taxon-name-part></tp:taxon-name></italic>, nevertheless the latter is sometimes arcuate. <italic><tp:taxon-name><tp:taxon-name-part taxon-name-part-type="genus" reg="Isodon">Isodon</tp:taxon-name-part><tp:taxon-name-part taxon-name-part-type="species" reg="xiaoluzhiensis">xiaoluzhiensis</tp:taxon-name-part></tp:taxon-name></italic> is very similar to <italic><tp:taxon-name><tp:taxon-name-part taxon-name-part-type="genus" reg="Isodon">I.</tp:taxon-name-part><tp:taxon-name-part taxon-name-part-type="species" reg="adenanthus">adenanthus</tp:taxon-name-part></tp:taxon-name></italic> (Diels) Kudô in terms of flower shape and size, but it clearly differs from the latter by its stem woody (vs. non-woody), procumbent (vs. erect or ascending), highly (vs. sparsely) branched, densely white glandular puberulent (vs. densely retrorse gray pubescent), leaves usually narrowly ovate to rhomboid (vs. rhombic-ovate to ovate-lanceolate), papery or thinly coriaceous (vs. herbaceous), small, 0.8–1.4 cm long (vs. 1.5–6.5 cm long), 0.2–0.5 cm wide (vs. 1–2.5 cm wide), teeth of calyx subobtuse to subacute (vs. apiculate) at apex, posterior lip of corolla non-spotted (vs. purple spotted).</p><p><italic><tp:taxon-name><tp:taxon-name-part taxon-name-part-type="genus" reg="Isodon">Isodon</tp:taxon-name-part><tp:taxon-name-part taxon-name-part-type="species" reg="xiaoluzhiensis">xiaoluzhiensis</tp:taxon-name-part></tp:taxon-name></italic> is somewhat close to <italic><tp:taxon-name><tp:taxon-name-part taxon-name-part-type="genus" reg="Isodon">I.</tp:taxon-name-part><tp:taxon-name-part taxon-name-part-type="species" reg="hsiwenii">hsiwenii</tp:taxon-name-part></tp:taxon-name></italic> Y. P. Chen et C. L. Xiang in sharing relatively small leaves and procumbent stems. However, <italic><tp:taxon-name><tp:taxon-name-part taxon-name-part-type="genus" reg="Isodon">I.</tp:taxon-name-part><tp:taxon-name-part taxon-name-part-type="species" reg="xiaoluzhiensis">xiaoluzhiensis</tp:taxon-name-part></tp:taxon-name></italic> diffeers from <italic><tp:taxon-name><tp:taxon-name-part taxon-name-part-type="genus" reg="Isodon">I.</tp:taxon-name-part><tp:taxon-name-part taxon-name-part-type="species" reg="hsiwenii">hsiwenii</tp:taxon-name-part></tp:taxon-name></italic> by its main stems up to 60 cm long (vs. up to 100 cm for <italic><tp:taxon-name><tp:taxon-name-part taxon-name-part-type="genus" reg="Isodon">I.</tp:taxon-name-part><tp:taxon-name-part taxon-name-part-type="species" reg="hsiwenii">hsiwenii</tp:taxon-name-part></tp:taxon-name></italic>), leaves adaxially green or purplish black with pellucid glands (vs. dark green, densely puberulent and colorless glandular), leaves abaxially gray-green and densely white glandular-puberulent (vs. light green, densely puberulent colorless glandular on both sides), calyx purple with few green (vs. green outside), veins densely white hirsute outside (vs. densely purplish puberulent on veins), calyces teeth at apex subobtuse to subacute (vs. acute). Additionally, the habitats of these two species are distinctly different and non-overlapping. <italic><tp:taxon-name><tp:taxon-name-part taxon-name-part-type="genus" reg="Isodon">Isodon</tp:taxon-name-part><tp:taxon-name-part taxon-name-part-type="species" reg="hsiwenii">hsiwenii</tp:taxon-name-part></tp:taxon-name></italic> is only known from northeast Yunnan, situated in Jinshajiang River basin, and grows on stony slopes at an altitude of approximately 1 750 meters. Conversely, <italic><tp:taxon-name><tp:taxon-name-part taxon-name-part-type="genus" reg="Isodon">I.</tp:taxon-name-part><tp:taxon-name-part taxon-name-part-type="species" reg="xiaoluzhiensis">xiaoluzhiensis</tp:taxon-name-part></tp:taxon-name></italic> is discovered in Central Yunnan, located within the Honghe River basin, and inhabits the limestone grasslands between 1300 m and 1400 m at elevation. A morphological comparison of <italic><tp:taxon-name><tp:taxon-name-part taxon-name-part-type="genus" reg="Isodon">I.</tp:taxon-name-part><tp:taxon-name-part taxon-name-part-type="species" reg="xiaoluzhiensis">xiaoluzhiensis</tp:taxon-name-part></tp:taxon-name></italic> with <italic><tp:taxon-name><tp:taxon-name-part taxon-name-part-type="genus" reg="Isodon">I.</tp:taxon-name-part><tp:taxon-name-part taxon-name-part-type="species" reg="adenanthus">adenanthus</tp:taxon-name-part></tp:taxon-name></italic> and <italic><tp:taxon-name><tp:taxon-name-part taxon-name-part-type="genus" reg="Isodon">I.</tp:taxon-name-part><tp:taxon-name-part taxon-name-part-type="species" reg="hsiwenii">hsiwenii</tp:taxon-name-part></tp:taxon-name></italic> is provided in Table <xref ref-type="table" rid="T1">1</xref>.</p><table-wrap id="T1" position="float" orientation="portrait"><label>Table 1.</label><caption><p>A morphological comparison of <italic><tp:taxon-name><tp:taxon-name-part taxon-name-part-type="genus" reg="Isodon">Isodon</tp:taxon-name-part><tp:taxon-name-part taxon-name-part-type="species" reg="xiaoluzhiensis">xiaoluzhiensis</tp:taxon-name-part></tp:taxon-name></italic> with its morphological relatives.</p></caption><table id="TID0E6IAG" rules="all"><tbody><tr><th rowspan="2" colspan="1">Characters</th><th rowspan="1" colspan="3">Species</th></tr><tr><th rowspan="1" colspan="1">
                    <italic>
                      <tp:taxon-name><tp:taxon-name-part taxon-name-part-type="genus" reg="Isodon">I.</tp:taxon-name-part><tp:taxon-name-part taxon-name-part-type="species" reg="xiaoluzhiensis">xiaoluzhiensis</tp:taxon-name-part></tp:taxon-name>
                    </italic>
                  </th><th rowspan="1" colspan="1">
                    <italic>
                      <tp:taxon-name><tp:taxon-name-part taxon-name-part-type="genus" reg="Isodon">I.</tp:taxon-name-part><tp:taxon-name-part taxon-name-part-type="species" reg="adenanthus">adenanthus</tp:taxon-name-part></tp:taxon-name>
                    </italic>
                  </th><th rowspan="1" colspan="1">
                    <italic>
                      <tp:taxon-name><tp:taxon-name-part taxon-name-part-type="genus" reg="Isodon">I.</tp:taxon-name-part><tp:taxon-name-part taxon-name-part-type="species" reg="hsiwenii">hsiwenii</tp:taxon-name-part></tp:taxon-name>
                    </italic>
                  </th></tr><tr><td rowspan="1" colspan="1">Habit</td><td rowspan="1" colspan="1">Shrub or subshrub</td><td rowspan="1" colspan="1">herb</td><td rowspan="1" colspan="1">shrub</td></tr><tr><td rowspan="1" colspan="1">Stems</td><td rowspan="1" colspan="1">procumbent</td><td rowspan="1" colspan="1">erect or ascending</td><td rowspan="1" colspan="1">Procumbent, somewhat arcuate</td></tr><tr><td rowspan="1" colspan="1">Stems indumentum</td><td rowspan="1" colspan="1">densely white glandular puberulent</td><td rowspan="1" colspan="1">densely retrorse gray pubescent</td><td rowspan="1" colspan="1">densely purplish puberulent</td></tr><tr><td rowspan="1" colspan="1">Stems length (cm)</td><td rowspan="1" colspan="1">up to 60</td><td rowspan="1" colspan="1">15–40</td><td rowspan="1" colspan="1">up to 100</td></tr><tr><td rowspan="1" colspan="1">Leaves shape</td><td rowspan="1" colspan="1">narrowly ovate to rhomboid</td><td rowspan="1" colspan="1">rhombic-ovate to ovate-lanceolate</td><td rowspan="1" colspan="1">rhombic-ovate</td></tr><tr><td rowspan="1" colspan="1">Leaves size (cm)</td><td rowspan="1" colspan="1">0.8–1.4 × 0.2–0.5</td><td rowspan="1" colspan="1">1.5–6.5 × 1.0–2.5</td><td rowspan="1" colspan="1">1.0–2.0 × 0.5–1.0</td></tr><tr><td rowspan="1" colspan="1">Leaves adaxially</td><td rowspan="1" colspan="1">green or purplish black with pellucid glands</td><td rowspan="1" colspan="1">scattered yellowish glandular</td><td rowspan="1" colspan="1">dark green, densely puberulent and colorless glandular</td></tr><tr><td rowspan="1" colspan="1">Leaves abaxially</td><td rowspan="1" colspan="1">gray-green and densely white glandular-puberulent</td><td rowspan="1" colspan="1">white pilose, densely white pubescent on veins</td><td rowspan="1" colspan="1">light green, densely puberulent colorless glandular on both sides</td></tr><tr><td rowspan="1" colspan="1">Lateral veins</td><td rowspan="1" colspan="1">2–3 paired</td><td rowspan="1" colspan="1">3–4 paired</td><td rowspan="1" colspan="1">2–3 paired</td></tr><tr><td rowspan="1" colspan="1">Calyces size (mm)</td><td rowspan="1" colspan="1">2–3 × 2–2.5</td><td rowspan="1" colspan="1">2–3 × 2–4</td><td rowspan="1" colspan="1">2–4 × 2–4</td></tr><tr><td rowspan="1" colspan="1">Calyces teeth at apex</td><td rowspan="1" colspan="1">subobtuse to subacute</td><td rowspan="1" colspan="1">apiculate</td><td rowspan="1" colspan="1">acute</td></tr><tr><td rowspan="1" colspan="1">Corollas color</td><td rowspan="1" colspan="1">light purple</td><td rowspan="1" colspan="1">blue, purple, pink, or white</td><td rowspan="1" colspan="1">white to light purple</td></tr><tr><td rowspan="1" colspan="1">posterior lips of corolla</td><td rowspan="1" colspan="1">non-spotted</td><td rowspan="1" colspan="1">purple spotted</td><td rowspan="1" colspan="1">non-spotted</td></tr><tr><td rowspan="1" colspan="1">Phenology</td><td rowspan="1" colspan="1">fl. Nov.–Jan., fr. Dec.–Feb.</td><td rowspan="1" colspan="1">fl. Jun.–Aug., fr. Jul.–Sep.</td><td rowspan="1" colspan="1">fl. Sep.–Nov., fr.Nov.–Dec.</td></tr></tbody></table></table-wrap></tp:treatment-sec><ref-list><ref id="B17"><mixed-citation xmlns:xlink="http://www.w3.org/1999/xlink" xlink:type="simple"><person-group><name name-style="western"><surname>Liu</surname><given-names>JL</given-names></name><name name-style="western"><surname>Li</surname><given-names>SG</given-names></name><name name-style="western"><surname>Yang</surname><given-names>F</given-names></name><name name-style="western"><surname>Wang</surname><given-names>HC</given-names></name></person-group> (<year>2022</year>) <article-title><italic><tp:taxon-name><tp:taxon-name-part taxon-name-part-type="genus">Indigofera</tp:taxon-name-part><tp:taxon-name-part taxon-name-part-type="species">vallicola</tp:taxon-name-part></tp:taxon-name></italic> (<tp:taxon-name><tp:taxon-name-part taxon-name-part-type="family">Fabaceae</tp:taxon-name-part></tp:taxon-name>), a new species from Yunnan, southwest China.</article-title><source>PhytoKeys</source><volume>199</volume>: <fpage>9</fpage>–<lpage>16</lpage>. <ext-link xlink:href="10.3897/phytokeys.199.85437" ext-link-type="doi" xlink:type="simple">https://doi.org/10.3897/phytokeys.199.85437</ext-link></mixed-citation></ref><ref id="B27"><mixed-citation xmlns:xlink="http://www.w3.org/1999/xlink" xlink:type="simple"><person-group><name name-style="western"><surname>Yang</surname><given-names>F</given-names></name><name name-style="western"><surname>Ye</surname><given-names>JY</given-names></name><name name-style="western"><surname>Huang</surname><given-names>QC</given-names></name><name name-style="western"><surname>Wang</surname><given-names>QP</given-names></name><name name-style="western"><surname>Wang</surname><given-names>HC</given-names></name></person-group> (<year>2022</year>) <article-title><italic><tp:taxon-name><tp:taxon-name-part taxon-name-part-type="genus">Duhaldea</tp:taxon-name-part><tp:taxon-name-part taxon-name-part-type="species">lachnocephala</tp:taxon-name-part></tp:taxon-name></italic> (<tp:taxon-name><tp:taxon-name-part taxon-name-part-type="family">Asteraceae</tp:taxon-name-part></tp:taxon-name>: <tp:taxon-name><tp:taxon-name-part taxon-name-part-type="subtribe">Inulinae</tp:taxon-name-part></tp:taxon-name>), a new species from Yunnan, southwest China.</article-title><source>Taiwania</source><volume>67</volume>(<issue>2</issue>): <fpage>217</fpage>–<lpage>222</lpage>.</mixed-citation></ref><ref id="B22"><mixed-citation xmlns:xlink="http://www.w3.org/1999/xlink" xlink:type="simple"><person-group><name name-style="western"><surname>Qiao</surname><given-names>D</given-names></name><name name-style="western"><surname>He</surname><given-names>ZR</given-names></name><name name-style="western"><surname>Ma</surname><given-names>XD</given-names></name><name name-style="western"><surname>Wang</surname><given-names>HC</given-names></name></person-group> (<year>2018</year>) <italic><tp:taxon-name><tp:taxon-name-part taxon-name-part-type="genus">Pterygiella</tp:taxon-name-part><tp:taxon-name-part taxon-name-part-type="species">luzhijiangensis</tp:taxon-name-part></tp:taxon-name></italic> (<tp:taxon-name><tp:taxon-name-part taxon-name-part-type="family">Orobanchaceae</tp:taxon-name-part></tp:taxon-name>), a new species from Yunnan, southwest China. Nordic Journal of Botany 36(4): njb-01680. <ext-link xlink:href="10.1111/njb.01680" ext-link-type="doi" xlink:type="simple">https://doi.org/10.1111/njb.01680</ext-link></mixed-citation></ref><ref id="B13"><mixed-citation xmlns:xlink="http://www.w3.org/1999/xlink" xlink:type="simple">IUCN Standards and Petitions Subcommittee (<year>2019</year>) Guidelines for using the IUCN Red List Categories and Criteria. Version 14. Prepared by the Standards and Petitions Subcommittee. <ext-link xlink:href="http://www.iucnredlist.org/documents/RedListGuidelines.pdf" ext-link-type="uri" xlink:type="simple">http://www.iucnredlist.org/documents/RedListGuidelines.pdf</ext-link> [Accessed: 11 November 2023]</mixed-citation></ref></ref-list></tp:taxon-treatment>
